# Supplementary material for: An Update of Bovine Hemoplasmas Based on Phylogenetic and Genomics Analysis
Source: Microorganisms. 2022 Sep 27;10(10):1916. doi: 10.3390/microorganisms10101916 (PMC9607299; doi:10.3390/microorganisms10101916)
Supplement: Supplementary file 1 [file microorganisms-10-01916-s001.zip]

Archive with 1 entries (1 files):
- microorganisms-1924527-supplementary.pdf
